# Supplementary material for: Redescription of Japanagromyza inferna Spencer, first recorded from Brazil, and a key to the Neotropical species of Japanagromyza Sasakawa (Diptera, Agromyzidae)
Source: Zookeys. 2014 Jan 28;(374):45–55. doi: 10.3897/zookeys.374.6188 (PMC3909811; doi:10.3897/zookeys.374.6188)
Supplement: XML Treatment for Japanagromyza inferna [file zookeys.374.6188-treatment1.xml]

<!DOCTYPE tp:taxon-treatment
  PUBLIC "-//TaxonX//DTD Taxonomic Treatment Publishing DTD v0 20100105//EN" "tax-treatment-NSO.dtd">
<tp:taxon-treatment xmlns:tp="http://www.plazi.org/taxpub"><tp:treatment-meta><mixed-citation publication-type="journal"><person-group><name><surname>de Sousa</surname><given-names>Viviane Rodrigues</given-names></name><name><surname>Couri</surname><given-names>Márcia Souto</given-names></name></person-group><article-title>Redescription of <italic>Japanagromyza inferna</italic> Spencer, first recorded from Brazil, and a key to the Neotropical species of <italic>Japanagromyza</italic> Sasakawa (Diptera, Agromyzidae)</article-title><source>Zookeys</source><day>28</day><month>1</month><year>2014</year><volume>2014</volume><issue>374</issue><fpage>45</fpage><lpage>55</lpage><pub-id pub-id-type="doi">10.3897/zookeys.374.6188</pub-id></mixed-citation></tp:treatment-meta><tp:nomenclature><tp:taxon-name>
                        <tp:taxon-name-part taxon-name-part-type="genus">Japanagromyza</tp:taxon-name-part>
                        <tp:taxon-name-part taxon-name-part-type="species">inferna</tp:taxon-name-part>
                        <object-id xmlns:xlink="http://www.w3.org/1999/xlink" xlink:type="simple">http://species-id.net/wiki/Japanagromyza_inferna</object-id>
                    </tp:taxon-name><tp:taxon-authority>Spencer, 1973</tp:taxon-authority></tp:nomenclature><tp:treatment-sec sec-type="Material examined"><title>Material examined.</title><p>BRAZIL, RIO DE JANEIRO: Saquarema: <named-content xmlns:xlink="http://www.w3.org/1999/xlink" content-type="dwc:verbatimCoordinates" xlink:type="simple">22°56'06"S, 42°4'43"W</named-content>. 3 ♂, 1 ♀, 01. VI. 2012. Col. V.R. Sousa; <named-content xmlns:xlink="http://www.w3.org/1999/xlink" content-type="dwc:verbatimCoordinates" xlink:type="simple">22°56'03"S, 42°24'16"W</named-content>. 3 ♂, 3 ♀, 18. XI. 2011. Col. V.R. Sousa; 1 ♂ and 2 ♀, 19 XI 2011. Col. V.R. Sousa. Arraial do Cabo: <named-content xmlns:xlink="http://www.w3.org/1999/xlink" content-type="dwc:verbatimCoordinates" xlink:type="simple">22°57'00"S, 42°05'05"W</named-content>. 1♀, 01. VI. 2012. Col. V.R Sousa. Grussaí: <named-content xmlns:xlink="http://www.w3.org/1999/xlink" content-type="dwc:verbatimCoordinates" xlink:type="simple">21°43'42.5"S, 41°01'46.2"W</named-content>. 1♂, 29. I. 2012. Col. V.R Sousa; <named-content xmlns:xlink="http://www.w3.org/1999/xlink" content-type="dwc:verbatimCoordinates" xlink:type="simple">21°44'36.3"S, 41°01'44.7"W</named-content>. 1♂, 01. II. 2012. Col. V.R. Sousa. Marambaia: 17 m <named-content xmlns:xlink="http://www.w3.org/1999/xlink" content-type="dwc:verbatimCoordinates" xlink:type="simple">23°02'56"S, 43°37'51"W</named-content>. 1 ♂, 4 ♀, 03. II. 2012. Col. V.R. Sousa. All forming galls in <italic><tp:taxon-name>Centrosema virginuanum</tp:taxon-name></italic> (L.) Benth.</p></tp:treatment-sec><tp:treatment-sec sec-type="Redescription"><title>Redescription.</title><p>Male. (<xref ref-type="fig" rid="F2">Fig. 2</xref>) - Body length: 2.5–2.6 mm. Wings length: 2.4 mm.</p><fig id="F2" position="float" orientation="portrait"><label>Figure 2.</label><caption><p><italic><tp:taxon-name>Japanagromyza inferna</tp:taxon-name></italic> Spencer, male, in lateral view.</p></caption><graphic xmlns:xlink="http://www.w3.org/1999/xlink" xlink:href="ZooKeys-374-045-g002.jpg" position="float" orientation="portrait" xlink:type="simple"/></fig><p>Color. Frons black dull, paler brownish at orbits level; face dark; fronto-orbital plate and ocellar triangle shining black; lunule gray pollinose; antenna black with apex of pedicel and base of postpedicel brown; arista black; palpus black; proboscis brown with labellum paler yellow with long yellow setae; thorax black with greenish reflections; halters yellow, brown at base; calypters and fringe yellow; legs black with coppery reflections; pulvilli white; abdomen black with coppery reflections.</p><!--PageBreak--><p>Head. Fronto-orbital setulae in 4 pairs of rows, the two upper ors longer than the lower ones, first pair inclinate and the others posteriorly directed; ocellar triangle long; ocellar setae parallel and forward directed; internal orbital seta long, parallel and divergent; external orbital seta with about half the length of the internal; third antennal segment rounded and minutely pubescent; arista long and short pubescent; gena shorter with setae; vibrissa strong and short.</p><p>Thorax. Acrostichals in 10 rows, pre-sutural pair differentiated; two postsutural dorsocentral setae; two notopleural setae; one supra-alar; one intra-alar; one post-alar weak; two prospronotals; two pairs of scutellar setae, one sub basal and one apical, similar in size; four anepisternals with second upper one long and strong; katepisternum with small setae and one long katepisternal.</p><p>Legs. Fore tibia with one posterior supramedian seta. Mid tibia with two posterior setae inserted at middle third and one ventral apical seta. Hind tibia with one ventral apical seta.</p><p>Abdomen. Sternite 5 large with setae in all its extension (<xref ref-type="fig" rid="F3">Fig. 3</xref>).</p><fig id="F3" position="float" orientation="portrait"><label>Figures 3–7.</label><caption><p>Male terminalia of <italic><tp:taxon-name>Japanagromyza inferna</tp:taxon-name></italic> Spencer <bold>3</bold> sternite 5 <bold>4</bold> epandrium, cercal plate and surstylus <bold>5</bold> hypandrium <bold>6</bold> phallapodeme, hypandrium, phallus <bold>7</bold> ejaculatory apodeme.</p></caption><graphic xmlns:xlink="http://www.w3.org/1999/xlink" xlink:href="ZooKeys-374-045-g003.jpg" position="float" orientation="portrait" xlink:type="simple"/></fig><!--PageBreak--><p>Terminalia. Epandrium with internal margin with a small median indentation and with long setae; cercal plate with 3-4 spines in the basal portion, eight lateral spines and long cilia in all extension; surstylus long, slightly curved with about four thick spines (<xref ref-type="fig" rid="F3">Fig. 4</xref>). Hypandrium v-shaped (<xref ref-type="fig" rid="F3">Fig. 5</xref>); aedeagus simple, long and tubular, ornamented with membranes at the basiphallus (<xref ref-type="fig" rid="F3">Fig. 6</xref>); ejaculatory apodeme small, hammer-shaped, with weak spines at base (<xref ref-type="fig" rid="F3">Fig. 7</xref>).</p><!--PageBreak--><p>Female. Similar to male.</p><p>Ovipositor. Dorsal view: cerci with two setae (<xref ref-type="fig" rid="F4">Fig. 8</xref>). Ventral view: ninth tergite with one pair of long setae; egg-guides well sclerotized; two pairs of spiracles (<xref ref-type="fig" rid="F4">Fig. 9</xref>). Spermathecae long and thin (<xref ref-type="fig" rid="F4">Fig. 10</xref>).</p><fig id="F4" position="float" orientation="portrait"><label>Figures 8–10.</label><caption><p>Female ovipositor of <italic><tp:taxon-name>Japanagromyza inferna</tp:taxon-name></italic> Spencer <bold>8</bold> dorsal view <bold>9</bold> ventral view <bold>10</bold> spermathecae.</p></caption><graphic xmlns:xlink="http://www.w3.org/1999/xlink" xlink:href="ZooKeys-374-045-g004.jpg" position="float" orientation="portrait" xlink:type="simple"/></fig><p>Puparium. General color orange-brown (<xref ref-type="fig" rid="F5">Fig. 11</xref>).</p><fig id="F5" position="float" orientation="portrait"><label>Figure 11.</label><caption><p>Pupae of <italic><tp:taxon-name>Japanagromyza inferna</tp:taxon-name></italic> Spencer in gall of the <italic><tp:taxon-name>Centrosema virginianum</tp:taxon-name></italic> L. (<tp:taxon-name>Fabaceae</tp:taxon-name>).</p></caption><graphic xmlns:xlink="http://www.w3.org/1999/xlink" xlink:href="ZooKeys-374-045-g005.jpg" position="float" orientation="portrait" xlink:type="simple"/></fig></tp:treatment-sec><tp:treatment-sec sec-type="Host-plant"><title>Host-plant.</title><p><italic><tp:taxon-name>Centrosema virginianum</tp:taxon-name></italic>. Oval gall on leaf rib. 2–5 pupae on each gall. (<xref ref-type="fig" rid="F6">Fig. 12</xref>).</p><fig id="F6" position="float" orientation="portrait"><label>Figure 12.</label><caption><p>Gall of <italic><tp:taxon-name>Japanagromyza inferna</tp:taxon-name></italic> in <italic><tp:taxon-name>Centrosema virginianum</tp:taxon-name></italic> L. (<tp:taxon-name>Fabaceae</tp:taxon-name>).</p></caption><graphic xmlns:xlink="http://www.w3.org/1999/xlink" xlink:href="ZooKeys-374-045-g006.jpg" position="float" orientation="portrait" xlink:type="simple"/></fig></tp:treatment-sec><tp:treatment-sec sec-type="Distribution"><title>Distribution.</title><p>Bahamas, Guadalupe, Brazil (Rio de Janeiro).</p><!--PageBreak--><!--PageBreak--></tp:treatment-sec></tp:taxon-treatment>
